# Supplementary material for: Methallylsulfonate Polymeric Antiscalants for Application in Thermal Desalination Processes
Source: Polymers (Basel). 2024 Oct 8;16(19):2838. doi: 10.3390/polym16192838 (PMC11478755; doi:10.3390/polym16192838)
Supplement: Supplementary file 1 [file polymers-16-02838-s001.zip]

Archive with 1 entries (1 files):
- polymers-3246752-supplementary.pdf
